# Supplementary material for: Effects of Environmental Temperature Variation on the Spatio-Temporal Shoaling Behaviour of Adult Zebrafish (Danio rerio): A Two- and Three-Dimensional Analysis
Source: Animals (Basel). 2025 Jul 8;15(14):2006. doi: 10.3390/ani15142006 (PMC12291765; doi:10.3390/ani15142006)
Supplement: Supplementary file 1 [file animals-15-02006-s001.zip]

Archive with 1 entries (1 files):
- animals-3738889-supplementary.xlsx
