# Supplementary material for: Effects of Environmental Temperature Variation on the Spatio-Temporal Shoaling Behaviour of Adult Zebrafish (Danio rerio): A Two- and Three-Dimensional Analysis
Source: Animals (Basel). 2025 Jul 8;15(14):2006. doi: 10.3390/ani15142006 (PMC12291765; doi:10.3390/ani15142006)
Supplement: Supplementary file 1 [file animals-15-02006-s001.zip › animals-3738889-supplementary.xlsx]

## Sheet: Foglio1
Table S1. Summary of statistical results (F, p, and statistical power [1–β]) for the behavioural parameters presented in Figures 1–9.
Figure	Panel	Parameter	Temperature	Treatment duration	F	p	Power (1–β)
1	A	Inter-fish distance 3D	All temperatures	Acute	F(2, 15) = 4.03	0.0398	0.710469
1	B	Inter-fish distance 3D	All temperatures	Chronic	F(2, 15) = 5.12	0.0202	0.815102
1	C	Inter-fish distance 2D frontal	All temperatures	Acute	F(2, 15) = 4.53	0.029	0.762717
1	D	Inter-fish distance 2D frontal	All temperatures	Chronic	F(2, 15) = 5.41	0.017	0.836868
1	E	Inter-fish distance 2D top	All temperatures	Acute	F(2, 15) = 8.59	0.0033	0.963688
1	F	Inter-fish distance 2D top	All temperatures	Chronic	F(2, 15) = 8.79	0.003	0.967125
2	A	Inter-fish distance 3D	18 °C	Acute	F(5, 25) = 5.81	0.0011	0.987597
2	A	Inter-fish distance 3D	26 °C	Acute	F(5, 25) = 1.07	0.4002	0.26333
2	A	Inter-fish distance 3D	34 °C	Acute	F(5, 25) = 0.30	0.9064	0.139102
2	B	Inter-fish distance 3D	18 °C	Chronic	F(5, 25) = 1.47	0.236	0.449531
2	B	Inter-fish distance 3D	26 °C	Chronic	F(5, 25) = 0.46	0.8028	0.140577
2	B	Inter-fish distance 3D	34 °C	Chronic	F(5, 25) = 0.79	0.5688	0.210647
2	C	Inter-fish distance 2D frontal	18 °C	Acute	F(5, 25) = 5.98	0.0009	0.988531
2	C	Inter-fish distance 2D frontal	26 °C	Acute	F(5, 25) = 0.95	0.4682	0.238587
2	C	Inter-fish distance 2D frontal	34 °C	Acute	F(5, 25) = 0.30	0.9061	0.135535
2	D	Inter-fish distance 2D frontal	18 °C	Chronic	F(5, 25) = 1.79	0.1519	0.534856
2	D	Inter-fish distance 2D frontal	26 °C	Chronic	F(5, 25) = 0.34	0.8856	0.114457
2	D	Inter-fish distance 2D frontal	34 °C	Chronic	F(5, 25) = 1.01	0.4315	0.249382
2	E	Inter-fish distance 2D top	18 °C	Acute	F(5, 25) = 3.98	0.0086	0.899513
2	E	Inter-fish distance 2D top	26 °C	Acute	F(5, 25) = 1.03	0.4244	0.2385
2	E	Inter-fish distance 2D top	34 °C	Acute	F(5, 25) = 0.32	0.8952	0.115205
2	F	Inter-fish distance 2D top	18 °C	Chronic	F(5, 25) = 1.25	0.3147	0.347397
2	F	Inter-fish distance 2D top	26 °C	Chronic	F(5, 25) = 0.27	0.9265	0.101738
2	F	Inter-fish distance 2D top	34 °C	Chronic	F(5, 25) = 0.93	0.4772	0.29614
3	A	Shoal volume 3D	All temperatures	Acute	F(2, 15) = 0.61	0.5551	0.151401
3	B	Shoal volume 3D	All temperatures	Chronic	F(2, 15) = 0.85	0.449	0,1937888
3	C	Shoal area 2D frontal	All temperatures	Acute	F(2, 15) = 3.05	0.0775	0,5817574
3	D	Shoal area 2D frontal	All temperatures	Chronic	F(2, 15) = 4.07	0.0386	0,715455
3	E	Shoal area 2D top	All temperatures	Acute	F(2, 15) = 0.66	0.5301	0,1604206
3	F	Shoal area 2D top	All temperatures	Chronic	F(2, 15) = 2.38	0.1268	0,4747841
4	A	Shoal volume 3D	18 °C	Acute	F(5, 25) = 2.94	0.0321	0.59353
4	A	Shoal volume 3D	26 °C	Acute	F(5, 25) = 2.16	0.0906	0.386302
4	A	Shoal volume 3D	34 °C	Acute	F(5, 25) = 0.52	0.7575	0.162016
4	B	Shoal volume 3D	18 °C	Chronic	F(5, 25) = 3.68	0.0124	0.881858
4	B	Shoal volume 3D	26 °C	Chronic	F(5, 25) = 2.43	0.0631	0.813493
4	B	Shoal volume 3D	34 °C	Chronic	F(5, 25) = 0.77	0.5788	0.240094
4	C	Shoal area 2D frontal	18 °C	Acute	F(5, 25) = 4.68	0.0037	0.918659
4	C	Shoal area 2D frontal	26 °C	Acute	F(5, 25) = 0.86	0.524	0.209371
4	C	Shoal area 2D frontal	34 °C	Acute	F(5, 25) = 0.20	0.9608	0.106002
4	D	Shoal area 2D frontal	18 °C	Chronic	F(5, 25) = 2.03	0.1092	0.532316
4	D	Shoal area 2D frontal	26 °C	Chronic	F(5, 25) = 0.61	0.6904	0.178189
4	D	Shoal area 2D frontal	34 °C	Chronic	F(5, 25) = 1.00	0.4379	0.301876
4	E	Shoal area 2D top	18 °C	Acute	F(5, 25) = 1.14	0.3674	0.295334
4	E	Shoal area 2D top	26 °C	Acute	F(5, 25) = 3.38	0.0181	0.631367
4	E	Shoal area 2D top	34 °C	Acute	F(5, 25) = 1.09	0.3888	0.350023
4	F	Shoal area 2D top	18 °C	Chronic	F(5, 25) = 2.59	0.0506	0.564596
4	F	Shoal area 2D top	26 °C	Chronic	F(5, 25) = 3.97	0.0087	0.961954
4	F	Shoal area 2D top	34 °C	Chronic	F(5, 25) = 0.43	0.8219	0.150331
5	A	Distance to the centroid	All temperatures	Acute	F(2, 15) = 1.13	0.3499	0.24651
5	B	Distance to the centroid	All temperatures	Chronic	F(2, 15) = 3.31	0.0645	0.619203
5	C	Homogeneity index	All temperatures	Acute	F(2, 15) = 0.80	0.4683	0.185222
5	D	Homogeneity index	All temperatures	Chronic	F(2, 15) = 1.09	0.3622	0.239039
5	E	Distance to the centroid	18 °C	Acute	F(5, 25) = 9.30	< 0.0001	0.98763
5	E	Distance to the centroid	26 °C	Acute	F(5, 25) =1.26	0.311	0.303274
5	E	Distance to the centroid	34 °C	Acute	F(5, 25) =7.70	0.0002	0.999516
5	F	Distance to the centroid	18 °C	Chronic	F(5, 25) = 4.17	0.0069	0.827834
5	F	Distance to the centroid	26 °C	Chronic	F(5, 25) = 0.75	0.596	0.195939
5	F	Distance to the centroid	34 °C	Chronic	F(5, 25) =4.01	0.0083	0.652135
5	G	Homogeneity index	18 °C	Acute	F (5, 25) = 0.62	0.6841	0.191617
5	G	Homogeneity index	26 °C	Acute	F (5, 25) = 0.87	0.5149	0.255855
5	G	Homogeneity index	34 °C	Acute	F (5, 25) = 2.69	0.0445	0.533279
5	H	Homogeneity index	18 °C	Chronic	F (5, 25) = 0.97	0.4559	0.233702
5	H	Homogeneity index	26 °C	Chronic	F (5, 25) = 0.81	0.5516	0.256341
5	H	Homogeneity index	34 °C	Chronic	F (5, 25) = 2.17	0.0905	1
6	A	Animals in the top area	All temperatures	Acute	F(2, 15) = 3.39	0.061	0,630514
6	B	Animals in the top area	All temperatures	Chronic	F(2, 15) = 1.07	0.3665	0,2364873
6	C	Animals in the middle area	All temperatures	Acute	F(2, 15) = 5.22	0.019	0,8226499
6	D	Animals in the middle area	All temperatures	Chronic	F(2, 15) = 1.31	0.298	0,2816956
6	E	Animals in the bottom area	All temperatures	Acute	F(2, 15) = 7.34	0.006	0,9328456
6	F	Animals in the bottom area	All temperatures	Chronic	F(2, 15) = 1.76	0.2063	0.364433
7	A	Animals in the top area	18 °C	Acute	F(5, 25) = 0.47	0.7969	0.127524
7	A	Animals in the top area	26 °C	Acute	F(5, 25) = 2.11	0.0981	0.516485
7	A	Animals in the top area	34 °C	Acute	F(5, 25) = 3.83	0.0104	0.998669
7	B	Animals in the top area	18 °C	Chronic	F(5, 25) = 0.66	0.657	0.207846
7	B	Animals in the top area	26 °C	Chronic	F(5, 25) = 0.78	0.5731	0.201325
7	B	Animals in the top area	34 °C	Chronic	F(5, 25) = 1.15	0.36	0.316567
7	C	Animals in the middle area	18 °C	Acute	F(5, 25) = 1.61	0.194	0.597663
7	C	Animals in the middle area	26 °C	Acute	F(5, 25) = 5.01	0.0026	0.999792
7	C	Animals in the middle area	34 °C	Acute	F(5, 25) = 3.53	0.0149	0.791058
7	D	Animals in the middle area	18 °C	Chronic	F(5, 25) = 4.33	0.0057	0.975822
7	D	Animals in the middle area	26 °C	Chronic	F(5, 25) = 6.73	0.0004	0.966947
7	D	Animals in the middle area	34 °C	Chronic	F(5, 25) = 2.76	0.0404	0.772847
7	E	Animals in the bottom area	18 °C	Acute	F(5, 25) = 1.38	0.2637	0.541767
7	E	Animals in the bottom area	26 °C	Acute	F(5, 25) = 7.88	0.0001	0.999968
7	E	Animals in the bottom area	34 °C	Acute	F(5, 25) = 7.81	0.0002	0.999996
7	F	Animals in the bottom area	18 °C	Chronic	F(5, 25) = 3.70	0.0122	0.953277
7	F	Animals in the bottom area	26 °C	Chronic	F(5, 25) = 5.80	0.0011	0.914512
7	F	Animals in the bottom area	34 °C	Chronic	F(5, 25) =2.67	0.0458	0.808504
8	A	Animals in the periphery area	All temperatures	Acute	F (2, 15) = 2.78	0.094	0.54069
8	B	Animals in the periphery area	All temperatures	Chronic	F (2, 15) = 0.34	0.7186	0.103664
8	C	Animals in the middle area	All temperatures	Acute	F (2, 15) = 1.44	0.2685	0,5406876
8	D	Animals in the middle area	All temperatures	Chronic	F (2, 15) = 0.13	0.8812	0,0694676
8	E	Animals in the center area	All temperatures	Acute	F (2, 15) = 3.16	0.0717	0.597957
8	F	Animals in the center area	All temperatures	Chronic	F (2, 15) = 0.40	0.6788	0.113796
9	A	Animals in the periphery area	18 °C	Acute	F(5, 25) = 0.24	0.9419	0.0949053
9	A	Animals in the periphery area	26 °C	Acute	F(5, 25) = 7.25	0.0003	0.972617
9	A	Animals in the periphery area	34 °C	Acute	F(5, 25) = 6.09	0.0008	0.999591
9	B	Animals in the periphery area	18 °C	Chronic	F(5, 25) = 2.14	0.0935	0.801878
9	B	Animals in the periphery area	26 °C	Chronic	F(5, 25) = 10.99	< 0.0001	0.999918
9	B	Animals in the periphery area	34 °C	Chronic	F(5, 25) = 9.36	< 0.0001	0.999868
9	C	Animals in the middle area	18 °C	Acute	F(5, 25) = 0.42	0.8336	0.140931
9	C	Animals in the middle area	26 °C	Acute	F(5, 25) = 2.57	0.0525	0.646223
9	C	Animals in the middle area	34 °C	Acute	F(5, 25) = 1.92	0.1276	0.757201
9	D	Animals in the middle area	18 °C	Chronic	F(5, 25) = 1.90	0.1297	0.508865
9	D	Animals in the middle area	26 °C	Chronic	F(5, 25) = 7.81	0.0002	0.986911
9	D	Animals in the middle area	34 °C	Chronic	F(5, 25) = 3.84	0.0102	0.892951
9	E	Animals in the center area	18 °C	Acute	F(5, 25) = 0.70	0.63	0.185958
9	E	Animals in the center area	26 °C	Acute	F(5, 25) = 7.44	0.0002	0.979747
9	E	Animals in the center area	34 °C	Acute	F(5, 25) =3.17	0.0238	0.615394
9	F	Animals in the center area	18 °C	Chronic	F(5, 25) = 1.86	0.1368	0.6321
9	F	Animals in the center area	26 °C	Chronic	F(5, 25) = 4.93	0.0028	0.898972
9	F	Animals in the center area	34 °C	Chronic	F(5, 25) = 6.18	0.0007	0.969345
